# Supplementary material for: Developing a Slow-Release Permanganate Composite for Degrading Aquaculture Antibiotics
Source: Antibiotics (Basel). 2023 Jun 7;12(6):1025. doi: 10.3390/antibiotics12061025 (PMC10295586; doi:10.3390/antibiotics12061025)
Supplement: Supplementary file 1 [file antibiotics-12-01025-s001.zip]

Archive with 1 entries (1 files):
- antibiotics-2423963-supplementary.pdf
